# Supplementary material for: Genetics, Functions, and Clinical Impact of Presenilin-1 (PSEN1) Gene
Source: Int J Mol Sci. 2022 Sep 19;23(18):10970. doi: 10.3390/ijms231810970 (PMC9504248; doi:10.3390/ijms231810970)
Supplement: Supplementary file 1 [file ijms-23-10970-s001.zip]

Archive with 1 entries (1 files):
- ijms-1845693-supplementary.xlsx
