# Supplementary material for: Genetics, Functions, and Clinical Impact of Presenilin-1 (PSEN1) Gene
Source: Int J Mol Sci. 2022 Sep 19;23(18):10970. doi: 10.3390/ijms231810970 (PMC9504248; doi:10.3390/ijms231810970)
Supplement: Supplementary file 1 [file ijms-23-10970-s001.zip › ijms-1845693-supplementary.xlsx]

## Sheet: Sheet1
Domain	Mutation	Family history	AOO (YEARS)	Disease	GnomAD frequency	Possible effect	Country	Ref
N-terminal loop	Glu15His	NA	NA	FTD	4e-06	Unclear	UK	PMID: 30279455
	Asn24Ser	Unclear, found in unaffected relatives too	60s	AD	3.982e-06	Unclear	China	PMID: 31914229
	Asn32Asn	NA	81	sporadic AD	0.0043 percent	Unclear	Italy	PMID: 17412506
	Arg35Glu	NA	NA	EOAD	0.000198	No change or modest change on Ab42/40 ratio	France	PMID: 26242991
		positive	63	AD			China	PMID: 34102969
		NA	NA	EOAD			USA	PMID: 11524469
	Asn39Tyr	NA, fully penetrant	NA	EOAD	0.000004.	Unclear	UK	PMID: 30279455
	Asp40del (delGAC)	Negative	48	AD/bvFTD	NA	Increased Ab42840ratio in mouse neuroblastoma cells [PMID: 32087291] Ab42 and 42 reduced in CSF	USA	PMID: 24463146
		NA	NA	EOAD			Belgium	PMID: 32917274
	Asp40del (delACG)	NA	52	EOAD	0.000134	Unclear	France	PMID: 26242991
	Arg41Ser	NA	46	PD, non-amnestic MCI	NA	Amyloid levels were normal, mild increase of p-Tau	Argentina	PMID: 32590294
	Arg42Leu	NA	NA	EAOD	1.59e-05	Unclear	UK	PMID: 30279455
	Pro49Leu	positive	50s	AD , Pick disease	NA	Co-existed with Gly183Val, possible risk variant	Belgium	PMID: 32917274
	Glu69Asp	negative	55	AD	NA	Both Ab42 and 40 inclreased, but not their ratio	France	PMID: 26242991
	Ala79Val	positive	50s	AD	1.41e-05	Amyloid levels were normal, mild increase of p-Tau	Netherlands	PMID: 9384602
		positive	58	AD			Germany	PMID: 10631141
		positive	55-78	AD			USA	PMID: 17366635
		positive	over 65	LOAD			USA	PMID: 22312439
		NA	70s-80s	sporadic AD			USA (European ancestry)	PMID: 22312439
		negative	46, 60s, 70s	PD			USA	PMID: 29692703
		NA	72	probable DLB			Belgium	PMID: 22118943
		NA	NA	vascular AD			Belgium	PMID: 32917274
TM-I	Val82Leu	positive	53-58	EOAD	NA	slighly lower ratio of Ab42/40 in CHO [PMID: 17254019]	France	PMID: 8634712
	Ile83_Met84del	positive	34-38	EOAD, spastic paraparesis, cotton wool plaques	NA	H4 glioma and HEK293 cells: elevated total Ab and Ab42/42	Scotland	PMID: 11079548
	Ile83Thr	positive	55-64	EOAD, behavioral abnormalities, refractory epilepsy at the age of 32 in a family member	NA	NA	Tunisia	PMID: 26695639,PMID: 32241222
	Met84Thr	positive	52-60	progressive cognitive decline.	NA	Most likely alter amyloid production	France	PMID: 28350801
	Met84Val	positive	70-72	EOAD	NA	Elevated Ab42 and Ab42/40 ratio in cells [PMID: 30021643]	USA	PMID: 23752245
		positive	49-58	early onset dementia, behavoiral dysfunctions, spastic paraparesis as well as ideomotor apraxia, depression, and apathy.			Italy	PMID: 28532646
	Leu85Pro	negative	20s	early onset dementia with spastic paraparesis, complex visual problem	NA	Mutation increased Ab42 production and Ab42/42 production in HEK293 cells, Leu85 may impact APP binding [PMID: 30598546]	Japan	PMID: 30021643
		NA	29	corticobasal syndrome			Romania	PMID: 31282415
	Pro88His	positive	42-45	y progressive cognitive decline	NA	Most likely alter amyloid production	France	PMID: 28350801
	Pro88Leu	positive	20s (myoclonus) 40s (memory decline	EOAD, myoclonus, Parkinsonism, spasticity, ataxia, apraxia, and dystonia	NA	Elevated ratio of Ab43,42/40 in fibroblasts, enhanced levels of other long amyloids	USA	PMID: 28550247
	V89L G>T	positive	46-51	EOAD, behavioral disturbances	NA	Elevated Ab42/40 ratio [PMID: 27930341]	Spain	PMID: 11796781
	V89L G>C	unclear	39	EOAD	NA	Elevated Ab42/40 ratio [PMID: 27930341]	USA	PMID: 28550247
	Cys92Ser	positive	50s	EOAD, extrapyramidal signs, rigidity and bradykinesia, hallucinations and delusions	NA	Elevated Ab42 in fibroblasts [PMID: 11027672]	Italy	PMID: 14623725
	Val94Met	negative	53	EOAD	0.0008	PSEN1 with variant may cleave APP-C99 substrate [PMID: 27930341]	Colombia	PMID: 11568920
		positive	50s	EOAD				PMID: 33226734
	Val96Phe	positive	49-60	EOAD	NA	elevated Ab42/40 production in COS1 cells	Japan	PMID: 8733303
		positive	40s	AD, behavioral dysfunctions			Malaysia	PMID: 34679393
	Val97Leu	positive	30s-40s	EOAD	NA	Human neuroblastoma: elevated Ab42 [PMID: 16916581], may disrupt calcium homeostasis [PMID: 26884997]	Chinese	PMID: 15851849
	Thr99Ala`	negative	43	EOAD	NA	N2 cells revealed elevated Ab42/Ab40 ratio [PMID: 32087291]	Japan	PMID: 23638752
	Ile100Phe	positive	55-60	EOAD	NA	Unclear	China	PMID: 31914229
	Val103Gly	probable positive	42	EOAD, executive dysfunction, disorientation, and dyscalculia.	NA	Unclear	China	PMID: 30822634
HL-1	Phe105Cys	positive	46-51	EOAD	NA	Phe105 may play a key role in gamma secretase processing	China	PMID: 24737487
	Phe105Ile	positive	53-58	EOAD	NA	HEK294: Increase the long amyloid peptides, and reduces the short amyloid peptides [PMID: 33571524]	France	PMID: 16033913
		positive	40s	EOAD			China	PMID: 31914229
	Phe105Leu	positive	50s	EOAD, PD-like symptoms	0.000003977	HEK294: Increase the long amyloid peptides, and reduces the short amyloid peptides [PMID: 33571524]	Germany	PMID: 10631141
		positive	56-60	EOAD			China	PMID: 35025654
		positive	early 60s	EOAD			China	PMID: 31914229
	Phe105Val	negative	52	EOAD	NA	HEK294: Increase the long amyloid peptides, and reduces the short amyloid peptides [PMID: 33571524]	Spain	PMID: 20157243
		positive	50s	EOAD, impaired visuopatial skills			China	PMID: 30822634
	Arg108Glu	negative	45	Cognitive degeration, myovlonic jerks, co-existed with APP Leu723Pro	0.0008	modest increase of Ab42/40 ratio in HEK294 cells [PMID: 27930341], elevated Ab42 and Ab40 production in mouse neuropblastomas [PMID: 32087291]	Serbia	PMID: 22221884
	Gly111Val	probable positive	55-62	EAD, visuopatial impairment	NA	HEK294: reduced Ab40 elevated Ab42/Ab40 rati	China	PMID: 31235344
		positive	50s-60s	EOAD			China	PMID: 31914229
	Gly111Trp	negative	30s-40s	EOAD	NA	may alter amyloid production	France	PMID: 28350801
	Leu113_114insT	positive/unknown	40s	EOAD, cognitive decline, myoclonus, and seizures , α-synuclein and TDP-43 pathology in the amygdala	NA	Elevated Ab42 production and Ab42/40 ratio [PMID: 10401002]	UK	PMID: 9443865, PMID: 10401002 PMID: 27777022, PMID: 12552037
	Leu113Pro	positive	38-45	AD, FTD-like, Myoclonic jerks and seizures	NA	HEK294: Increase the long amyloid peptides, and reduces the short amyloid peptides [PMID: 33571524]	France	PMID: 11094121
	Leu113Gln	positive	30s	rapid progressive dementia, drop attacks, myoclonic seizures, bilateral spasticity.	NA	HEK294 cells elevated Ab42/40 ratio [PMID: 27930341]	Greece	PMID: 15776278
	Try115Cys	positive	39-49	EOAD	NA	HEK294: Increase the long amyloid peptides, and reduces the short amyloid peptides [PMID: 33571524]	Netherlands	PMID: 9384602
		positive	36-54	EOAD			UK	PMID: 12552037
		positive	30s-40s	EOAD			France	PMID: 22475797
		positive	30s-40s	EOAD			Korea	PMID: 31217084
	Tyr115Asp	positive	29	early onset demenita	NA	Y115 has been identified as key for PSEN1's γ-processivity,	UK	Bird T.D. 2014
	Tryr115His	positive	35-47	EOAD, seizures	NA	HEK294: Increase the long amyloid peptides, and reduces the short amyloid peptides [PMID: 33571524]	France	PMID: 10441572
		positive	30s	EOAD, seizures, myoclunus			UK	PMID: 27777022
		positive	40s	EOAD, epilepsy			Germany	PMID: 15776278
	Thr116Ile	unknown	45	EOAD	NA	HEK294: Increase the long amyloid peptides, and reduces the short amyloid peptides [PMID: 33571524]	Italy	PMID: 15272895
		positive	40-47	EOAD			France	PMID: 27466472
		positive	38-41	EOAD, mood alterations, ideomotor apraxia			Korea	PMID: 30200536
	Thr116Asn	positive	35-41	EOAD	NA	HEK294: Increase the long amyloid peptides, and reduces the short amyloid peptides [PMID: 33571524]	Denmark	PMID: 10439444
		positive	30-33	EOAD, cotton-wool plaques			Slovakia	PMID: 29404783
		unclear	NA	EOAD			Sweden	PMID: 26836192
		unclear	37	EOAD			Spain	PMID: 18667258
		unclear	38	EOAD			USA	PMID: 11524469
	Thr116_Pro117delinsST	positive	30s	EOAD, ataxic gait and myoclonus, migraine headaches, and presented with mild bradykinesia, language impairment	NA	Thr116 and Pro117 may play a key role in gamma secretse activity	Spain	PMID: 31204041
	Pro117Ala	positive	35-40	EOAD, ataxia , tremor and problems with gait	NA	Pro117 has been identified as key for PSEN1's γ-processivity,Aβ42/Aβ total ratio was higher in HEK cells	France	PMID: 18024701
		positive	30a	EOAD, no ataxia			Colombia	PMID: 18479822
	Pro117Leu	positive	28-33	EOAD, mood swings	NA	Pro117 has been identified as key for PSEN1's γ-processivity,Aβ42/Aβ total ratio was higher in HEK cells	Poland	PMID: 9507958
		negative	33	EOAD, mood swings, seizures, myoclinus,neuronal ceroid lipofuscinosis (NCL)			Italy	PMID: 17718701
	Pro117Gln	negative	37	EOAD	NA	Pro117 has been identified as key for PSEN1's γ-processivity	France	PMID: 28350801
	Pro117Arg	negative	36	EOAD, seizure, behavioral symptoms	NA	Pro117 has been identified as key for PSEN1's γ-processivity	Poland	PMID: 9507958
		positive	33-42	EOAD, followed bymyoclonus, seizures, and gait impairment			Colombia	PMID: 20157243
	Pro117Ser	positive	29-33	EOAD, myoclonus, personality changes, seizure, gait, tremor	NA	Pro117 has been identified as key for PSEN1's γ-processivity,Aβ42/Aβ total ratio was higher in HEK cells	USA	PMID: 15004326
	Thr119Ile	positive	49-71	EOAD	NA	Unclear	Argentina	PMID: 31153663
		positive, unclear	49-64	EOAD, language impairment, personality changes			Korea	PMID: 32545847
		positive	60s-70s	EOAD, language impairment, personality changes			China	PMID: 32477171
	Glu120Asp (A>T)	positive	43-46	EOAD, eplipetic seizure	NA	HEK294: Increase the long amyloid peptides, and reduces the short amyloid peptides [PMID: 33571524]	Israel	PMID: 8931704
	Glu120Asp (A>C)	positive	41-53	EOAD	NA	HEK294: Increase the long amyloid peptides, and reduces the short amyloid peptides [PMID: 33571524]	UK	PMID: 9521423
		positive	42-53	EOAD			France	PMID: 10441572
	Glu120Lys	positive	32-39	EOAD	NA	HEK294: Increase the long amyloid peptides, and reduces the short amyloid peptides [PMID: 33571524]	USA	PMID: 8733749
		positive	43-45	AD with spastic paraparesis			Denmark	PMID: 19659892
		positive	33-38	EOAD,ataxia language and visuopatial impairment, personality changes			Korea	PMID: 32103039, PMID: 30429645
	Thr122Ala	unclear	55	FTD	NA	Unclear	UK	PMID: 30279455
	Glu123Lys	positive	50s	AD, personality changes	0.0011	elevated Aβ42/Aβ40 ratio [PMID: 27930341]	Japan	PMID: 9923762
	Asp127_Arg128delinsG	positive	40s-50s	EOAD	NA	mouse N2A, elevated Ab42 and reduced Ab40 [PMID: 32087291]	USA	PMID: 30021643
	His131Asp	positive	55-60	EOAD	NA	Unclear	China	PMID: 31914229
	His131Arg	Negative	52	AD, epilepsy		mouse N2A, elevated Ab42 and reduced Ab40 [PMID: 32087291]H131 has been suggested to act as a pH sensor for APP process [PMID: 31816046]	Japan	PMID: 23638752
		positive	40s-50s	AD, headache			Taiwan	PMID: 33188256
	Ser132Ala	positive	58-60	DLB, visual dysfunction visual hallucinations, paranoia, and dyspraxia,myoclonic jerks, bradykinesia,	4e-06	Unclear	UK	PMID: 27777022
		unclear	NA	AD, FTD			UK	PMID: 30279455
TM2 and HL-2	Leu134Arg	probably positive	50s	EOAD	NA	Reduced Ab42, no detectable Ab40 [PMID: 27930341]	Turkey	PMID: 22503161
	Asn135Asp	positive	30s	EOAD, developmental delay,apathy and depression, myoclonic jerks	NA	CHO cells: elevated Ab42 and reduced Ab40 [PMID: 12549925]	USA (Mexican)	PMID: 9225696
	Asn135Ser	positive	33-42	EOAD, myoclonic jerks, gait, epilepsy, limb spasticity and ataxi	NA	Unclear	Germany	PMID: 15776278
		positive	30s	EOAD, spastic dysarthria and limb spasticity, language impairment, seizures			USA	PMID: 18580586
	Asn135Tyr	positive	30s-40s	EOAD, spasticity, other motor symptoms (gait abnormaility, “scissoring. )	NA	7PA2 CHO cells: reduced the Ab40, elevated Ab42 [PMID: 34220489]	USA	PMID: 27793474
	Ala136Gly	positive	NA	EOAD	NA	Neuroblastoma cells: more sensitive [PMID: 17456364] May impact SITM1 cleavage and calcium transport [PMID: 27601731]	China	PMID: 12609057
	Ala136Val	Negative	50	EOAD, language impairment	NA	Unclear	China	PMID: 33973882
	Ala137Thr	Negative	47	FTD	NA	Unclear	UK	PMID: 30279455
	Met139Ile (G>C)	probably positive	30s	EOAD	NA	COS1: increases Ab42/Ab40 [PMID: 10327206]; Met 139 residueimpact in PSEN1 localization [PMID: 30630874]	Korea	PMID: 20213228
	Met139Ile (G>A)	probably positive	NA	EOAD	NA	COS1: inclreases Ab42/Ab40 [PMID: 10327206]; Met 139 residueimpact in PSEN1 localization [PMID: 30630874]	UK	PMID: 8538334
		unclear	NA	EOAD			China	PMID: 30598257
	Met139Lys	negative	37	EOAD	NA	unclear	France	PMID: 9719376
	Met139Leu	positive	40s	EOAD, visuospatial impairment and irritability	NA	HEK293: reduced Ab40 and elevated Ab42/Ab40 [PMID: 30958370]	China	PMID: 30958370,PMID: 30822634
	Met139Arg	positive	NA	EOAD	NA	Unclear	France	PMID: 27466472
	Met139Thr	positive	48-50	EOAD, seizure	NA	COS1: increases Ab42/Ab40 [PMID: 10327206]	France	PMID: 27466472,PMID: 27466472
		positive	39-51	EOAD, depression			Spain	PMID: 11165779,PMID: 12433263, PMID: 22906081
	Met139Val	positive	late 30s 40s	EOAD, language impairment, personality changes, behavioral alterations, myoclonus, seizures, spastic paraparesis	NA	COS1: increases Ab42/Ab40 [PMID: 10327206]. Increases long amyloids, and reduces short amyloids in CHO and HEK294 cells [PMID: 27930341]	UK	PMID: 7895004,PMID: 8733749,PMID: 27777022,
		positive	40s	EOAD			USA	PMID: 8538334
		positive	30s-40s	EOAD, myoclonus, generalized seizures, akinetic mutism			Germany	PMID: 8773614, PMID: 9728730, PMID: 15337637
		positive	40s	EOAD, language impairment, visuospatial, and behavioral disturbances			Poland	PMID: 14769392
		positive	40s-50s	EOAD, language impairment, behavioral dysfunctions			China	PMID: 31914229
		positive	40s	atypical EOAD/FTD, psychosis, rigidity, dystonia, myoclonus, and mutism.			USA (African American)	PMID: 12752408
	Val142Phe	positive	35-42	EOAD, personality changes, language impairment, sleep disorder	NA	unclear	Iran	PMID: 29175279
	Val142Ile	probaly positive	54	EOAD	NA	unclear	UK	PMID: 30279455
		unclear	50s	EOAD, memory and language impairment			China	PMID: 34389718
	Ile143Phe	positive, but incomplete penetrance	50s	EOAD	NA	Elevated levels of long amyloids in plaques [PMID: 10468510]. Ile143 may be located at APP binding pore [PMID: 30630874]	UK	PMID: 10468510
	Ile143Met	positive	50s-60s	EOAD	NA	Ile143 may be located at APP binding pore of gamma secretase [PMID: 30630874]	South Africa	https://doi.org/10.1093/brain/awh009
	Ile143Asn	positive	45-50	EOAD	NA	Ile143 may be located at APP binding pore of gamma secretase [PMID: 30630874]	France	PMID: 16033913
	Ile143Thr	positive	30s	EOAD	NA	Elevated long amyloid levels in plaques [PMID: 20628413] COS1: increases Ab42/Ab40 [PMID: 10327206]HEK293: reduced Ab40 and elevated Ab42/Ab40 [PMID: 30958370]	Belgium	PMID: 8634711
		positive	30s	EOAD			France	PMID: 16033913
		positive	30s	EOAD, myoclonus, limb rigidity, dystonia			Japan	PMID: 17968601
		positive	30s	EOAD, myoclonic jerks, multiple falls, epilepsy, personality changes			Sweden	https://pubmed.ncbi.nlm.nih.gov/20628413/#:~:text=expand-,PMID%3A%2020628413,-PMCID%3A%20PMC2987466
		positive	30s	EOAD, emoitonal instability, tremor			China	PMID: 30090657
	Ile143Val	positive	50s	EOAD, personality changes,hallucinations and myoclonus	NA	HEK293 cells, elevated Ab42/40 ratio [PMID: 27014058]	Italy	PMID: 21422519
	Met146Ile (G>T)	NA	NA	EOAD	NA	iPSCs from a presymptomatic M146I mutation carriers revealed increased Ab42/Ab40 and Ab42/Ab38 [PMID: 30980041] Met146I may impair autophagy [PMID: 30590039]. Met 146 may be a critical residue in APP binding [PMID: 30630874]	USA	PMID: 11524469
	Met146Ile (G>C)	positive	35-49	EOAD, myoclonus, language impairment, motor seizures, psychomotor slowness	NA	iPSCs from a presymptomatic M146I mutation carriers revealed increased Ab42/Ab40 and Ab42/Ab38 [PMID: 30980041] Met146I may impair autophagy [PMID: 30590039]. Met 146 may be a critical residue in APP binding [PMID: 30630874]	Sweden	PMID: 30980041
	Met146Ile (G>A)	positive	40s	EOAD	NA	iPSCs from a presymptomatic M146I mutation carriers revealed increased Ab42/Ab40 and Ab42/Ab38 [PMID: 30980041] Met146I may impair autophagy [PMID: 30590039]. Met 146 may be a critical residue in APP binding [PMID: 30630874]	Denmark
		positive	40s	EOAD, seizures, myoclonic jerks, extrapyramidal symptoms, emotional liability			China
		positive	40s	EOAD			UK
	Met146Leu (A>T)	positive	30s-40s	EOAD, personality changes, myoclonus, sizures	NA	iPSCs from a presymptomatic M146I mutation carriers revealed increased Ab42/Ab40 and Ab42/Ab38 [PMID: 30980041] Met146I may impair autophagy [PMID: 30590039]. Met 146 may be a critical residue in APP binding [PMID: 30630874]	Argentina	PMID: 9712537
							Brazil	PMID: 33226734
	Met146Leu (A>C)	positive	NA	EOAD, large family Southern Italy, dx orginates from 17th century	NA	iPSCs from a presymptomatic M146I mutation carriers revealed increased Ab42/Ab40 and Ab42/Ab38 [PMID: 30980041] Met146I may impair autophagy [PMID: 30590039]. Met 146 may be a critical residue in APP binding [PMID: 30630874]	Italy	PMID: 20164095, PMID: 7596406,
		positive	40s	EOAD, linked to orignial Southern Italy family			Italy	PMID: 1805554
		positive	30s-40s	EOAD, linked to orignial Southern Italy family			Italy	PMID: 7623584
		positive	30s- 40s	EOAD, psychosis, myoclonus akinesia			USA	PMID: 7550356, PMID: 15776278
		positive	38-47	EOAD, linked to orignial Southern Italy family			France	PMID: 10441572
		positive	30s-40s	EOAD, Pick disease			Greece	PMID: 15622541
	Met146Val	positive	30s-40s	EOAD	NA	COS1, neuroblastoma and HEK293: elevated Ab42 levels and elevated Ab42/Ab40 ratio [PMID: 10327206,PMID: 27014058PMID: 32087291 ]	Sweden (Finnish)	PMID: 7550356, PMID: 21297272
		positive	30s-40s	EOAD/FTD, personality changes			Argentina (Portugal)(PMID: 23489366)	PMID: 23489366
	Thr147Pro	negative	32	EOAD, personality changes, ataxia	NA	unclear	Italy	PMID: 24718101
	Thr147Ile	positive	37-46	EOAD	NA	inclreased Ab42/40ratio [PMID: 27930341] Thr147 may closely contact to APP [PMID: 30630874]	France	PMID: 10441572
		positive	20s	EOAD, motor impairment, spasticity, language impairment	NA		USA	PMID: 25812849
		positive	NA	EOAD			China	PMID: 30598257
	Leu150Pro	positive	54-65	EOAD	NA	reduced Ab42, ab40 undetectable [PMID: 27930341]	France	PMID: 22475797
	Val151Met	positive	40s	EOAD, language impairment, personality changes	NA	Val151 may stabilize the interaction between APP and PSEN1 [PMID: 30630874]	China	PMID: 34389718
	Leu153Val	positive	34-38	EOAD, seizures, Lewy bodies possible	NA	reduced Ab42, ab40 undetectable [PMID: 27930341]	France	PMID: 10874324
		positive	30s	EOAD, myoclonus, seizures, Lewy bodies possible			UK	PMID: 11405810
		positive	30s	EOAD, myoclonus, seizures, Lewy bodies possible			Peru	PMID: 24495933
	Tyr154Asn	positive	47	spastic paraparesis in 30s, AD in 40s	NA	reduced Ab42, ab40 undetectable, endopeptidase activity loss [PMID: 27930341] Tyr154 may stabilize the interaction between APP and PSEN1 [PMID: 30630874]	Japan	PMID: 15364419
	Tyr154Cys	positive	40s	EOAD	NA	Tyr154 may stabilize the interaction between APP and PSEN1 [PMID: 30630874]	UK	PMID: 12552037
	Tyr157Phe (TTATAT insertion)	positive	late 20s	EOAD, pastic paraparesis, dystonia, and motor speech impairment	NA	Unclear	USA	PMID: 15159497
	Arg157Ser	unclear, familial	60s,70s	AD	6.09e-05	Unclear	China	PMID: 30598257, PMID: 31914229
		NA	51	EOAD, depression			Taiwan	PMID: 33188256
	Tyr159Cys	positive	59	EOAD, anxiety, parkinsonism, aphasia, visuopatial dysfunction	3.977e-06	Tyr159 may stabilize the interaction between APP and PSEN1 [PMID: 30630874]	Korea	PMID: 32103039
	Tyr159Phe	positive	40s	EOAD, impairedvisuoconstructional ability, language impairment, personality changes	NA	Tyr159 may stabilize the interaction between APP and PSEN1 [PMID: 30630874]	USA	PMID: 23123781
TM3 and HL-3	His163Arg	positive	40s	EOAD	NA	COS1: increases Ab42/Ab40 [PMID: 10327206]	USA, French Canada	PMID: 7596406
		positive	42-47	EOAD			France	PMID: 8634712
		positive or negative	40s	EOAD			Japan	PMID: 8945747, PMID: 24559647
		positive	50-51	EOAD,			Poland	PMID: 14769392
		positive	40s	EOAD, anxiety, apathy depression, myoclonus			Spain	PMID: 20157243
		positive	40s	EOAD, hallucinations			Turkey	PMID: 22503161
		positive	41-42	EOAD			Hong Kong	PMID: 26337232
		positive	42-50	EOAD			China	PMID: 27264813
		positive	40s	EOAD, parkinsonism, delusion, personality changes			Korea	PMID: 31217084
	His163Tyr	positive (incomplete penetrance)	44-65	EOAD, psychosis, myoclonic jerks , epileptic seizures	NA	COS1: increases Ab42/Ab40 [PMID: 10327206]	Sweden	PMID: 7550356, PMID: 9605727, PMID: 29747683
	His163Pro	negative	33	EOAD, Parkinsonism, speech impairment, delusion, apraxia, limb myoclonus, gait disturbance,seizures.	NA	HEK293: elevated Ab42/Ab40 ratio [PMID: 27014058]	Korea	PMID: 23046926
	Ala164Val	positive	70s	AD, spasticity,	NA	Unclear	Germany	PMID: 26350633
	Trp165Gly	positve	36	EOAD	NA	Elevated Ab42/Ab40 ratio [PMID: 27930341]. Trp165 may impact substrate binding in gamma secretase activity [PMID: 30630874]	Japan	https://jglobal.jst.go.jp/detail?JGLOBAL_ID=201302105909163367
	Trp165Cys (G>C)	positve	37-47	EOAD	NA	Trp165 may impact substrate binding in gamma secretase activity [PMID: 30630874]	France	PMID: 10441572
	Trp165Cys (G>T)	positve	40s	EOAD	NA	Trp165 may impact substrate binding in gamma secretase activity [PMID: 30630874]	India	PMID: 29329714
		positve	40s- 50s	EOAD			Korea	PMID: 31391004
		positve	40s	EOAD, emotional instability, language difficulties. Slow movements			China	PMID: 33061333
	Leu166Val	Negative	42	EOAD, language impairment	NA	Leu166 may be involved in APP binding in gamma secretase activity [PMID: 30630874]	UK	PMID: 24880964
		positve	40-50	EOAD			Argentina	PMID: 33226734
	Leu166del	unknown	38	EOAD	NA	Leu166 may be involved in APP binding in gamma secretase activity [PMID: 30630874]	UK	PMID: 17594345
	Leu166His	Negative	30s	EOAD, myoclonus, tremor	NA	Leu166 may be involved in APP binding in gamma secretase activity [PMID: 30630874]	Italy	PMID: 16388371
	Leu166Pro	NA	20s	seuzures in 15, depression at 19, dementia in 20, ataxia and spastic paraparesi	NA	iPSC: elevated long amyloids [PMID: 31416668], HEK293: elevated Ab42/40 ratio [PMID: 31762188]	Germany	PMID: 12048239
		NA	23	memory impairment, spastic paraparesis, dysarthria			Korea	PMID: 26890779
	Leu166Arg	positive	32-44	EOAD, aphasiua, akinesia	NA	Leu166 may be involved in APP binding in gamma secretase activity [PMID: 30630874]	Spain	PMID: 10768621
		positive	40s	EOAD, behavioral symptoms, spastic paraparesis			UK	PMID: 27777022
	Ile168del (TTAdel)	positive or unclear	38-48	AD, spastic paraparesis, visuopatial impairment	NA	reduced Ab42 production, Ab40 was undetectable [PMID: 27930341]	China	PMID: 24650794, PMID: 30822634
		positive	40s-50s	EOAD, extrapyramidial			UK	PMID: 27777022
	Ile168del (TATdel)	positive	50s	EOAD	NA	reduced Ab42 production, Ab40 was undetectable [PMID: 27930341]	UK	PMID: 12552037
	Ile168Thr	Negative	80s	AD	NA	reduced Ab42 production, Ab40 was undetectable [PMID: 27930341]	UK	PMID: 25104557
	Ile168dup	positive	30s	EOAD, myoclonus, seizures	NA	Unclear	UK	PMID: 33648786
	Ser169Pro	positive	30s	EOAD, myoclonus, personality changes	NA	Elevated Ab42, reduced Ab40 [PMID: 27930341] Ser169 may be involved in anchoring the interface between PSEN1 and APP/Notch [PMID: 30630874]	Spain	PMID: 10025789
	Ser169Leu	positive	30s	EOAD, speech impairment	NA	Ser169 may be involved in anchoring the interface between PSEN1 and APP/Notch [PMID: 30630874]	Australia	PMID: 9831473
		positive	late 20s, 30s	EOAD, personality changes , seizures, myoclonus			UK	PMID: 11764087
	Ser169del	positive	42-45	EOAD	NA	reduced Ab42 production, Ab40 was undetectable [PMID: 27930341] Ser169 may be involved in anchoring the interface between PSEN1 and APP/Notch [PMID: 30630874]e	China	PMID: 19853643
	Ser170Phe	positive	26-27	EOAD, cerebellar ataxia, myoclonus, seizures, extrapyramidal signs.	0.0028	neuroblastoma and iPSC cells: elevated Ab42/Ab40 levels [PMID: 32216003] [PMID: 22297172] Ser 170 may impact APP process and other mechanisms, such as calcium homesotasis, mitochondrial fusion/fission, cell viability	Germany	PMID: 29466804
		unknown	28	EOAD, myoclonus, ataxia			Italy	PMID: 17502474
		Negative	29	EOAD, myoclonic bradykinesia, behavioral dysfunctions			Poland	PMID: 17931627
		positive	20s	EOAD, ataxia			Australia	PMID: 23415546
		positve	20s	EOAD, visuospatial impairment and myoclonus			Korea	PMID: 32103039
	Ser170Pro	positive	20s	EOAD, myloclonic jerks, progressive aphasia, dysphagia.	NA	unclear	USA, Italy	PMID: 23885714, PMID: 28664294
	Ser170_ Leu171insTyr	unknown	38	EOAD	NA	Unclear	UK	PMID: 30279455
	Leu171Pro	positive	NA	EOAD	NA	reduced Ab42 production, Ab40 was undetectable [PMID: 27930341]	Mexico	PMID: 9833068
		positive	30s	EOAD			UK	PMID: 12552037
	Leu172Trp	positive	45-48	EOAD	NA	Unclear	China	PMID: 31914229
	Leu173Ser	positive	30s	EOAD	NA	Leu173 may be involved in gamma secreatse substrate binding [PMID: 30630874]	China	PMID: 31914229
	Leu173Trp	positive	24-29	EOAD, seizures	NA	Elevated Ab42/40 ratioe [PMID: 27930341]Leu173 may be involved in gamma secreatse substrate binding [PMID: 30630874]	France	PMID: 27466472
		unclear	NA	EOAD			China	PMID: 30598257
	Leu173Phe (G>C)	positive	40s	intial depression, EOAD, personality changes, hallucinations, Parkinsonism	NA	Elevated Ab42 levels and Ab42/Ab40 ratio [PMID: 19280102]	Japan	PMID: 19280102
		positive	40s	EOAD			China	PMID: 31914229
	Leu173Phe (G>T)	negative	50	EOAD	NA	probably impact amyloid production [PMID: 19280102]	Spain	PMID: 22906081
		unclear	37	EOAD, mental behavioral changes			China	PMID: 34389718
	Leu174Met	positive	50s	EOAD, psychiatric symptoms	NA	Reduced Ab40 levels and Ab42/Ab40 ratio [PMID: 19280102] Leu174 may impact APP binding [PMID: 30630874]	Cuba	PMID: 12484344
		positive	50s	EOAD			Italy	PMID: 14623725
	Leu174del	positive	50s	EOAD, depression	NA	Leu174 may impact APP binding [PMID: 30630874]	Germany	PMID: 23583593
	Leu174Arg	positive	46-56	EOAD, FTD-like	NA	Leu174 may impact APP binding [PMID: 30630874]	Germany (Bavaria)	PMID: 15592140
	Phe175del	positive	30s	EOAD, myoclonus, seizures	NA	elevated Ab42, reduced Ab40 [PMID: 31627977]	Germany	PMID: 31627977
	Phe175Ser	negative or incomplete penetrance	70s	AD	NA	No effect on amyloid profucttion [PMID: 32087291]	Italy	PMID: 12037434
	Phe176Leu	NA	50s	EOAD, behavioral changes, found in the first case of AD patient	NA	Phe176 may impact subtrate binding, may interact with Notch [PMID: 30630874]	Germany	PMID: 23246540
	Phe177Leu	NA	NA	EOAD	NA	Phe177 may directly interacts with NOTCH [PMID: 30630874] Elevated Ab42/40 ratio [PMID: 27930341]	USA	PMID: 11524469
		positive	40s	EOAD, seizures			France	PMID: 27466472
	Phe177Val	positive	30s-40s	EOAD, visual impairment, neuropsychiatryc issues	NA	SH-SY5Y: elevated Ab42 and Ab42/40 ratio [PMID: 32754199]	China	PMID: 32754199, PMID: 30822634
	Phe177Ser	NA	NA	EOAD	NA	Phe177 may directly interacts with NOTCH [PMID: 30630874]	USA	PMID: 11524469
		positive	29-31	EOAD, myoclonia, seizures			Germany	PMID: 23850332
		positive	30s	EOAD, movement impairment, cerebellar ataxia, speaking impairment			China	PMID: 30598257
	Ser178Pro	positive	NA	EOAD	NA	reduced Ab42 production, Ab40 was undetectable [PMID: 27930341]	USA	PMID: 11524469
	Ile180Asn	negative	50s	EOAD	NA	unknown	France	PMID: 2835080
	Gly183Val	positive	50s	FTD, Pick's disase, no amyloid plaques	NA	HEK293: mild increase of Ab42/40 [PMID: 22561193] Splice site mutation	Belgium	PMID: 15122701, PMID: 32917274
	Glu184Gly	positive	40s-50s	frontal variant AD, epilepsy	NA	Elevated Ab42/40 ratio [PMID: 27930341]	France	PMID: 22475797, PMID: 27466472
		positive	40s	EOAD			Thailand	PMID: 32121568
	Glu184Asp	positive	40s	EOAD, myoclonus, parkinsonism	NA	unclear	Japan	PMID: 9292884
		positive	40s	Lewy bodies (DLB) and primary progressive aphasia (PPA)			Japan	PMID: 9292884
		positive	40s	EOAD			Brazil	PMID: 33226734
		positive	40s	EOAD			UK	PMID: 12552037
		positive	40s	EOAD, PPA			Czech Republic	PMID: 28323683
	Val191Ala	NA	NA	NA	NA	reduced amyloid 42 and 40 production, not changed the Ab42/40 [PMID: 32087291]	Africa	PMID: 32087291
TM-IV and HL-IV	Leu202Phe	positive	49-59	EOAD, myoclonus, jerks, tremor, one member had CAA	4.805e-06	HEK293: elevated ab42/40 production [PMID: 27930341] Brain from mutant samples: Elevated Ab42/40 ratio [PMID: 26481686]	UK (Wales)	PMID: 21144619, PMID: 25408217
		positive	40s	EOAD, language impairment			China	PMID: 34389718
	Trp203Cys	negative	61	bulbar-onset ALS	NA	unclear	USA	PMID: 25299611
	Phe205Gly206del,insCys	negative	51	EOAD	NA	Gly206 may impact APP substrate binding [PMID: 30630874]	France	PMID: 28350801
	Gly206Ser	probably positive	NA	EOAD	NA	HEK293: elevated ab42/40 production [PMID: 27930341] Gly206 may impact APP substrate binding [PMID: 30630874]	USA	PMID: 11524469
		positive	30-35	EOAD			France	PMID: 16033913
		positive	30s	EOAD			Korea	PMID: 18437002
		negative	37	EOAD			China	PMID: 30814350
	Gly206Asp	positive	32-34	EOAD	NA	Gly206Asp could increase Ab42 production, and reduce the PSEN1-PEN2 interaction. Mutation may disturb calcium homeostasis too [PMID: 25394380]	France	PMID: 16033913
		positive	30s	EOAD/FTD, gait disturbances, bradykinesia, seizures			China	PMID: 21335660
	Gly206Ala	positive	40-73	EOAD	9.609e-06	HEK293: elevated Ab42 levels, and Ab42/40 ratio [PMID: 11710891, PMID: 27930341]	USA, Puerto Rico (Caribbean-Hispanic)	PMID: 25333068, PMID: 27073747, PMID: 11524469
	Gly206Val	positive	30s	EOAD, language impairment, personality changes, motor dysfunctions, seizure	NA	Elevated Ab42, reduced Ab40 and Ab38 [PMID: 34728605]	USA	PMID: 12112163
		positive	30s	EOAD, personality changes			China	PMID: 31440394
	Gly209Arg	positive	48-53	EOAD, personality changes	NA	Elevated long amyloid production [PMID: 34728605]. Gly209 may impact gamma secretase substrate binding [PMID: 30630874]	Japan	PMID: 12755040
		positive	50s	EOAD			Brazil (Asian)	PMID: 33226734
	Gly209Glu	NA	NA	EOAD	NA	Gly209 may impact gamma secretase substrate binding [PMID: 30630874]	USA	PMID: 12112163
		NA	40s	EOAD, behavioral changes, language impairment			China	PMID: 30090657
	Gly209Ala	positive	40s	EOAD, depression	NA	Gly209 may impact gamma secretase substrate binding [PMID: 30630874]	Korea	PMID: 27206484
	Gly209Val	positive	40s	EOAD, PPA	NA	Elevated long amyloids and reduced short amyloids in brain [PMID: 10468510] HEK293:reduces Ab42, abrogates Ab40 [PMID: 27930341]	Germany	PMID: 9521423
	Met210Arg	positive	47-48	EOAD	NA	Unclear	France	PMID: 28350801
	Ser212Tyr	positive	40s-50s	EOAD	NA	Elevated Ab40, Ab42 and Ab42/40 ratio [PMID: 21094210]	USA	PMID: 21094210
	Ile213Thr	positive	42-48	EOAD	NA	mouse embryo fibroblasts: reduced Ab40/42 ratio, increased long amyloids [PMID: 34728605, PMID: 22505025,PMID: 18430735 ]	Japan	PMID: 8733303
		positive	40s	EOAD, seizures			France	PMID: 27466472
		probable positive	40s	EOAD			China	PMID: 33061333, PMID: 31914229
	Ile213Phe	positive	30s	EOAD, Parkinsonism, personality changes, rigidity, bradykinesia	NA	HEk293: eleveated Ab42, Ab40 and Ab42/40 [PMID: 22810102] Ile213 may impact APP binding [PMID: 30630874]	Poland	PMID: 14769392, PMID: 34365482
	His214Asn	positive	46-50	EOAD	NA	His214 may impact APP binding [PMID: 30630874]	Italy	PMID: 26925509
	His214Asp	probable positive	55	EOAD, bradyinesia, tremor	NA	reduced Ab42, Ab40, elevated Ab42/40 [PMID: 27930341]	Sapian	PMID: 18667258
	His214Tyr	positive	37-45	EOAD	3.976e-06	His214 may impact APP binding [PMID: 30630874]	France	PMID: 16033913
		positive	50s	EOAD, FTD, Parkinsonism			Iran	PMID: 22503161
	His214Arg	positive	40s	EOAD, behavoiral changes	NA	His214 may impact APP binding [PMID: 30630874]	China	PMID: 31440394
	Gly217Arg	positive	40s	EOAD, behavioral changes	NA	HEK293: Elevated Ab42/40 [PMID: 30630874]	USA	PMID: 19667325
	Gly217Asp	negative	50	EOAD	NA	unclear	France	PMID: 28350801
		positive	30s-40s	EOAD,Parkinsonism, impaired gait, rigidity, bradykinesia, cotton wool plaques			Japan	PMID: 12111359
	Pro218Leu	negative	55	EOAD, vision loss	7.952e-06	Unclear	USA	PMID: 23383383
	Pro128Pro	positive	68-70	AD	0.0002368	might alter splicing [PMID: 31914229]	China	PMID: 31914229
	Leu219Phe	positive	NA	EOAD	0.000003976	reduced Ab40, elevated Ab42 and Ab42/40 [PMID: 27930341]	Italy	erreni L, Valeria C, Calella AM, Gavazzi A, Alberoni M, Grimaldi, Mariani C, Forloni G. A novel missense mutation (L219F) in exon 8 of the presenilin 1 gene in an Italian family with presenile familial Alzheimer's disease
	Leu219Pro	positive	47	EOAD, language variant	NA	unclear	UK	PMID: 10208579
		positive	52	EOAD			Turkey	PMID: 33769986
	Leu219Arg	positive	50s	EOAD, language-and behavioral impairment, difficulties in walking	NA	unclear	Japan	PMID: 23638752
TM-V and HL-V	Arg220Pro	positive	67	AD, depression, apathy,ataxic gait	NA	unclear	Italy	PMID: 26925509
	Gln222Pro	NA	46	EOAD	NA	unclear	UK	PMID: 27777022, PMID: 30279455
	Gln222Arg	probably positive	NA	EOAD	NA	mild increase in Ab42/40 [PMID: 27930341]	USA	PMID: 11524469
	Gln222His	positive	30s-40s	EOAD, seizure, apathia, moblity reduced	NA	Unclear	Australia	PMID: 12885573
		negative	46	EOAD			France	PMID: 28350801
	Gln223Arg	positive	30s-40s	EOAD language and behavioral impairment, spastic paraparesis	NA	HEK293 cells: elevated long amyloids, reduced long amyloid cleavage into short amyloids [PMID: 27930341]	Turkey	PMID: 19912322
		positive	31-34	EOAD, spastic paraparesis			France	PMID: 22475797
	Leu226Phe	positive	30s	FTD/EOAD	NA	HEK293 elevated A42, Ab40 ratio Ab42/Ab40 [PMID: 22810102]	Poland	PMID: 16546171
		positive	30s	EOAD, Parkinsonism, frontal signs			Spain	PMID: 20157243
		negative	37	EOAD, language impairment, muscle rigidity			Korea	PMID: 27785004
		NA	30s	psychotic symptoms, memory loss			Italy (South America)	PMID: 33264156
	Leu226Arg	positive	40s	motor skill delay at childhood, encephalopathy at 33, EOAD	NA	unclear	USA	PMID: 15196662
		positive	40s	EOAD, behavoiral changes			China	PMID: 34389718
	Ile227Leu	negative	44	EOAD	NA	Unclear	China	PMID: 34389718
	Ile227Val	NA	NA	EOAD	1.4e-05	Unclear	UK	PMID: 30279455
	Ile229Phe	positive	33	EOAD	NA	HEK293: elevated Ab42/Ab40 ratio [PMID: 27014058]	UK	PMID: 12552037
	Ser230Asn	positive	50s	EOAD, behavioral changes, bradykinesia, behavioral issues, prosopagnosia	NA	Unclear	USA	PMID: 28764909
	Ser230Ile	positive	50-58	EOAD	NA	HEK293: reduces Ab42 production, abolishes Ab40 production [PMID: 27930341]	France	PMID: 22475797
	Ser230Arg	positive	58	EOAD, language impairment, parkinsonism, myoclonus	NA	Unclear	UK	PMID: 24880964
	Ala231Thr	positive	45-57	EOAD	NA	HEK293: reduced Ab42, Ab40 production, elevated Ab42/40 ratio [PMID: 27930341]	UK	PMID: 8634712
		negative	53	EOAD			France	PMID: 8634712
	Ala231Pro	NA	53	EOAD	NA	unclear	France	PMID: 26242991
	Ala231Val	positive	55-75	EOAD	NA	unclear	Belgium	PMID: 9384602
	Leu232Pro	positive	late 30s-40s	EOAD, seizures	NA	unclear	Korea	PMID: 28532645
	Met233Leu (A>C)	positive	46	EOAD	NA	HEK293: elevated Ab42/Ab40 ratio [PMID: 27014058] iPSC: elevated Ab42/40 ratio [PMID: 31416668] Met233 may impact APP binding [PMID: 30630874]	Spain	PMID: 10533070
		positive	40s	EOAD, CBS, neuropsychiatric and beahavioral dysfunctions			Spain	PMID: 30838239
		NA	NA	EOAD			USA	PMID: 11524469
		positive	37-44	EOAD, epilepsy, psychiatric symptoms, paralysis			China	PMID: 25595498
	Met233Leu (A>T)	NA	39	FTD	NA	Met233 may impact APP binding [PMID: 30630874]	USA	PMID: 16948293
	Met233Val	positive	28-34	EOAD, extrapyramidal features, seizures, Lewy bodies	NA	HEK293: increased Ab42/40 ratio [PMID: 27014058]	USA	PMID: 9470133
		positive	10s-20s	EOAD, ataxia, atypical motor and psychiatric symptoms			Canada (Vietnam)	PMID: 29316780
		negative	25	EOAD, Parkinsonism			China	PMID: 30814350
		positive	18	Ataxia, memory loss			Russia (Azerbaijani)	PMID: 32594361
	Met233Thr	positive	38-45	EOAD	NA	CHO cells: increased long amyloids [PMID: 12549925]	France	PMID: 10441572, PMID: 16033913
		negative or NA	34-36	EOAD, aphasia, depression, apraxia, visuopatial impairment			Korea	PMID: 18437002, PMID: 31217084
		NA	35	behavioral EOAD, dysarthria, left hand apraxia, face and foot dystonia, seizures			Spain	PMID: 18667258
	Met233Ile	positive	24-30	EOAD	NA	Met233 may impact APP binding [PMID: 30630874]	France	PMID: 22475797
	Leu235Val	positive	44-50	EOAD	NA	reduces Ab42 and Ab40 [PMID: 27930341] Mutation may affect neurotransmitter transport [PMID: 21373759]	UK	PMID: 12552037
		positive	40s	EOAD, depression			Mexico	Ringman et al 2004J Neurol Neurosurg Psychiatry.
	Leu235Pro	positive	29-35	EOAD, language impairment, seizures, myoclonus	NA	Abrogates Ab40 production, reduces Ab42 [PMID: 27930341] Tg mice: increased Ab production and Tau phosphorylation [PMID: 21842270]	France	PMID: 10441572, PMID: 8904759
		NA	NA	EOAD			Germany	PMID: 15776278
		positive	30s	EOAD			USA	PMID: 11524469
	Leu235Arg	positive	41-60	EOAD language and behavioral impairment	NA	Abrogates Ab40 production, reduces Ab42 [PMID: 27930341]	Spain	PMID: 21501661
	Phe237Ile	negative	33	EOAD, spastic paraparesis	NA	reduced Ab42 and Ab40	Japan	PMID: 11561050
	Phe237Leu	positive	40s-50s	EOAD	NA	Phe237 impact in gamma secertase APP binding [PMID: 30630874]	UK	PMID: 12552037
	Phe237Cys	NA	20s	EOAD	NA	Phe237 impact in gamma secertase APP binding [PMID: 30630874]	France	PMID: 28350801
	Ile238Met	NA	60s	EOAD	NA	increased Ab42, Ab40 levels and Ab42/Ab40 ratio [PMID: 24413619]	USA	PMID: 23383383
		positive	50s	EOAD, anxiety			USA (African American)	PMID: 24413619
	Ile238_Lys239insIle	negative	probably 30s	cognitive decline initially due Korsakoff syndrome , motor symptoms	NA	NA	Germany	PMID: 26350633
	Lys241Asn	probaly positive	42-71	EOAD, behavioral abnormalities	NA	fibroblasts: elevated Ab42/Ab40 [PMID: 27498054]	Spain	PMID: 20158511
	Pro242fs	positive	NA	Acne inversa	NA	Possible splice site mutation [PMID: 20929727]	China	PMID: 20929727
TM-VI and HL-VI	Thr245Pro	positive	40s	EOAD	NA	impaired Ab42 and 40 production [PMID: 27498054]	USA (Japan)	PMID: 16469444
	Ala246Pro	positive	40s	EOAD	NA	Ala246 may impact APP binding in gamma secretase activity [PMID: 30630874]	Germany	PMID: 26350633
		positive	50-51	EOAD			France	PMID: 28350801
	Ala246Glu	positive	50s	EOAD	NA	Cos1: elevaed Ab42/tAb [PMID: 10327206] iPsC:elevated long amyloid levels [PMID: 27926491]	Canada (Anglo-SAxon)	PMID: 7596406
		positive	50s	EOAD			Poland	PMID: 12817569
	Leu248Pro	positive	40s	EOAD	NA	unclear	China	PMID: 24650794
	Leu248Arg	negative	54	EOAD	NA	increased Ab42, Ab40 levels and Ab42/Ab40 ratio [PMID: 24413619]	Spain	DOI: 10.1016/j.jalz.2008.05.1780
	Ile249Leu	negative	63	ALS	3.977e-06	Elevated Ab42/40 ratio [PMID: 31235249]	USA	PMID: 25299611
		positive	50s	EOAD, behavioral changes			China	PMID: 31235249
	Ile250Val	positive	50s	EOAD, myoclonus	NA	unclear	Japan	PMID: 12686406
	Leu250Ser	positive	50s	EOAD, myoclonus, seizures	NA	elevated Ab42/40 ratio [PMID: 27930341]	UK	PMID: 8733749
	Leu250Phe	positive	48-60	EOAD	NA	unclear	USA	PMID: 20481270
	Tyr256Asn	negative	41	EOAD, tremor, language impairment, seizures	NA	unclear	China	PMID: 31440394
	Tyr256Ser	positive	20s-30s	EOAD, motor impairment, ataxia, personality changes	NA	HEK293: elevated long amyloids [PMID: 12885573] Tyr256 is proximal to PSEN1 ative site, may impact amyloid generation [PMID: 31762188]	USA	PMID: 12885573
	Ala260Gly	positive	50s	EOAD	NA	Mutations may impact the DNA methylation [PMID: 32328830]	USA	PMID: 24928124
		positive	50s	EOAD, behavioral disturbances			Italy	PMID: 32328830
	Ala260Val	positive	40s	EOAD	NA	COS1 increased Ab42/tAb ratio [PMID: 10327206]	Japan	PMID: 9007097
		positive	40-42	EOAD			UK	PMID: 12552037
		positive	late 30s	EOAD			Spain	PMID: 18667258
		positive	34-38	EOAD			France	PMID: 22475797
	Val261Leu	positive	40s	EOAD, spastic paraparesis	NA	unclear	Spain	PMID: 20157243
	Val261Phe	positive	40s	EOAD, spasticity	NA	elevated Ab42/40 ratio [PMID: 27930341] HEK293: elevated long amyloids [PMID: 31762188]	USA	DOI: 10.1016/S0197-4580(00)82502-6
		NA	NA	EOAD			USA	PMID: 11524469
	Val261Ile	positive	48	EOAD, cotton-wool plaques	NA	unclear	USA	PMID: 16086583
	Leu262Val	positive	54-63	EOAD	NA	unclear	France	PMID: 22475797
		positive	50s	EOAD/FTD			Turkey	PMID: 22503161
	Leu262Ser	positive	59	EOAD	NA	Unclear	China	PMID: 30954774
	Leu262Phe	positive	47-48	EOAD, paraphasia	NA	elevated Ab42/40 ratio [PMID: 27930341]	Sweden	PMID: 9347932
		positive	35	EOAD, visuopatial impairment, dysarthria, extrapyramidal signs			China	PMID: 30822634
	Cys263Arg	positive	40s-50s	EOAD	NA	elevated Ab42/40 ratio [PMID: 27930341] Cys263 may stabilize the interaction between PSEN1 and APP [PMID: 31762188]	USA	PMID: 7585193
	Cys263Phe	positive	50s-60s	EOAD	NA	Elevated Ab42/40 ratio, elevated Ab43 levels [PMID: 34728605]	UK	PMID: 12552037
		positive	48-65	EOAD			France	PMID: 28350801
		positive	50s-60s	EOAD			Belgium	PMID: 32917274
	Cys263Trp	positive	45-72	AD, parkinsonism, behavioral change	NA	Cys263 may stabilize the interaction between PSEN1 and APP [PMID: 31762188]	Italy	PMID: 34207526
	Pro264Leu	positive	45-56	atypical EOAD, spastic paraparesis, myoclonus, extrapyramidal signs, and seizures.	NA	COS1 increased Ab42/tAb ratio [PMID: 10327206] HEK293 elevated Ab42/40 ratio [PMID: 27930341]	France	PMID: 10441572, PMID: 16033913
		positive	45-50	EOAD			USA	PMID: 7585193
		positive	46-50	EOAD, spastic paraparesis, DLB			UK	PMID: 9521423 PMID: 19849793
		positive	40s-50s	EOAD			Turkey	PMID: 22503161
		positive	50s	EOAD/FTD			Japan	PMID: 22572737
		positive	45-60	EOAD, language and behavioral dysfunctions			UK	PMID: 23579325
	Gly266Ser	positive	40s	EOAD, spastic paraparesis, CAA, apraxia	NA	elevated Ab42/40 ratio [PMID: 27930341] Gly266 may impact APP binding [PMID: 31762188]	Japan	PMID: 11920851
	Pro267Ala	positive	51-65	EOAD	NA	Pro267 may impact APP binding [PMID: 31762188]	USA (African American)	PMID: 26888304
	Pro267Ser	positive	32-38	EOAD	NA	Fibroblsts: no change in Ab42/40 ratio. Mutation abolish a recognition site for cyclophilin B, and enhance PSEN1 proteolysis [PMID: 26438723]	UK	PMID: 8733749, PMID: 7550356
	Pro267Leu	positive	50s	EOAD	NA	Pro267 may impact APP binding [PMID: 31762188]	Poland	PMID: 15094846
	Arg269Gly	positive	52-54	EOAD, language impairment	NA	IncreasedAb42/Ab40 ratio [PMID: 27930341]	USA	PMID: 8910898
		positive	49	EOAD, behavioral changes, seizure, myoclonus			UK	PMID: 15205973
	Arg269His	positive	50-56	EOAD	4e-06	Reduced CSF Ab42, 43 levels [PMID: 32917274]	UK	PMID: 12552037
		positive	66-69	AD, agnosia			UK	PMID: 17188713
		NA, positive	50-62	EOAD, myoclonus			UK	PMID: 27777022
		positive	40s	EOAD, visual hallucinations, myoclonus			USA (Caucasian)	PMID: 9189043
		positive	50s	EOAD			Japan	PMID: 9804121
		NA	NA	EOAD			China	PMID: 30598257
		positive	60	EOAD			France	PMID: 28350801
		NA	60s	EOAD			Belgium	PMID: 32917274
	Leu271Val	positive	52-65	EOAD, language and visuo-spatial impairment, myoclonus, cotton wool plaques	NA	Impact PSEN1 splicing; COS7 cells elevated Ab42 levels [PMID: 12493737] Hek293 elevated Ab42/40 [PMID: 16941492]	Australia	PMID: 12493737
	Leu272Asp	positive	40-45	Psychotic symptoms, memory loss	NA	Most likely impact amyloid production	Germany (Iraq)	PMID: 31500908
	Leu272Ala	positive	26-36	EOAD, depression, Parkinsonism	NA	Elevated Ab42/40 ratio [PMID: 27930341]	Spain	PMID: 15469450
		positive	34	EOAD, myoclonus			Spain	PMID: 18667258
	Glu273Ala	positive	45-63	EOAD	NA	elevated Ab42/40 ratio [PMID: 27930341] Elevated Ab43 levels [PMID: 34728605]	Japan	PMID: 9804121
	Glu273Gly	positive	50-63	EOAD	NA	unclear	France	PMID: 22475797
		positive	46-53	EOAD			France	PMID: 28350801
	Thr274Gly	negative	29	EOAD	NA	Thr274 may impact APP binding [PMID: 31762188]	Turkey	PMID: 33769986
	Thr274Arg	positive	NA	EOAD	NA	Thr274 may impact APP binding [PMID: 31762188]	USA	PMID: 11524469
	Ala275Ser	positive	60s-70s	DLB, tremor, rapid eye movement	NA	unclear	New Zaeland (Caucasian)	PMID: 33769990
	Ala275Val	positive	42-50	EOAD	NA	Elevated Ab42/40 ratio [PMID: 27930341]	Germany	PMID: 24582897
	Arg278Lys	positive	40s	EOAD, progressive paraperesis, spastic paraparesis, motor symptoms	NA	fibroblasts from patients: elevated Ab42 and Ab42/40 ratio [PMID: 12525746]	Italy	PMID: 12525746
	Arg278Thr	positive	37	EOAD, spastic paraparesis	NA	Arg278 may impact stabilizing the APP-PSEN1 hybrid [PMID: 31762188]	Australia	PMID: 9172170
	Arg278Ile	positive	40s-50s	EOAD, language impairment	NA	Elevated Ab43 and Ab42/40 [PMID: 15764596,PMID: 21725313, PMID: 27100199 ]	UK	PMID: 15534260
		positive	40s-50s	EOAD progressive non-fluent aphasia, spastic paraparesis			UK	PMID: 27777022
		positive	49	EOAD			Korea	PMID: 32174048
	Arg278Ser	positive	30s	EOAD, spastic paraphlegia, visual impairment	NA	Arg278 may impact stabilizing the APP-PSEN1 hybrid [PMID: 31762188]	UK	PMID: 17507029
MA-HLVI and HLVI big loop	Glu280Lys	positive	48-57	EOAD, behavioral changes, parkinsonism	NA	Glu280 may impact in stabilizing contact between PSEN1 and APP, forms H-bonds with TM2 residues [PMID: 31762188]	Malaysia	PMID: 26396515
	Glu280Ala	positive	30-65	EOAD, language impairment,behavioral changes, epilepsy, Parkinsonism, myoclonusverbal impairment, cerebellar ataxia	NA	Elevated Ab42/40 ratio [PMID: 10327206PMID: 18045903,PMID: 32437347 ]	Columbia (Spain)	PMID: 21296022, PMID: 24239249
		positive	57	EOAD			Japan	PMID: 8945747
	Glu280Gly	positive	41-43	EOAD	NA	Elevated Ab42/40 ratio [PMID: 16941492, PMID: 27930341]	UK	PMID: 7550356
		positive	48	EOAD			France	PMID: 16033913
		positive	43-47	EOAD, spastic paraparesis, cotton wool plaques			Ireland	PMID: 12370477
	Thr281Thr	positive	62-65	EOAD	0.0001137	unclear	China	PMID: 31914229
	Leu282Val	positive	40s	EOAD, motor dysfuntions (gait, myoclonus, rigidity)	NA	Elevated Ab42/Ab40 ratio [PMID: 11701593] Mutation may impair APOE trafficking receptor [PMID: 27810638]	Belgium	PMID: 11701593
		positive	46-48	EOAD			China	PMID: 31914229
	Leu282Phe	unclear	53	EOAD	NA	unclear	Japan	PMID: 34987110, PMID: 19430857
	Leu282Pro	positive	40	EOAD, visuapatial dysfunction, apathy, depression	NA	unclear	Korea	PMID: 32103039
	Leu282Arg	positive	40s	EOAD	NA	reduced Ab42, Ab40 was undetectable [PMID: 27930341]	Spain	PMID: 9502232
		positive	late 30s-40s	EOAD, non-fluent aphasia, myoclonus, seizures, Parkinsonism			Spain	PMID: 20157243
	Phe283Leu	positive	40s	EOAD, amyloid angiopathy	NA	unclear	UK	PMID: 27777022
		positive	48-51	EOAD, CBS, depression, Parkinsonism, Lewy bodies may be present,			Canada	PMID: 27743520
	Pro284Ser	positive	32-45	EOAD, spastic paraparesis, CADASIL-like brain imaging	NA	Not increase Ab42/40 ratio [PMID: 27930341]	Italy	PMID: 16401857
	Pro284Leu	NA	32	EOAD, Parkinsonism, spastic paraparesis, cotton wool plaques	NA	unclear	Japan	PMID: 12391599
		positive	38-40	EOAD/FTD, bradykinesia			China	PMID: 30090657
	Ala285Ser	positive	54	EOAD, depression, delusion	NA	unclear	Korea	PMID: 32103039
	Ala285Val	positive	40s	EOAD	NA	HEK293 elevated Ab42 [PMID: 17962197]	Korea	PMID: 32589559
		positive	40s	EOAD, apraxia			Japan	PMID: 9007097
		positive	50	EOAD			Japan	PMID: 9109915
	Leu286Val	positive	40s-50s	EOAD, myoclonus, extrapyramidal feature	NA	Elevated Ab42/40 ratio [PMID: 8986743, PMID: 10327206] May impact calcium dynamics []PMID: 30636740	Germany	PMID: 7596406
		positive	40s-50s	EOAD			Japan	PMID: 18587238
	Leu286Pro	positive	40s	EOAD, parkinsonism, behavoiral and visuopatisl dysfunctions, cotton wool plaques	NA	Elevated Ab42, 43 [PMID: 10811883] reduced short amyloids [PMID: 22307680, PMID: 26481686] Leu286 impact substrate binding[PMID: 31762188]	Spain	PMID: 18028191
	Tyr288His	positive	30s	EOAD, spastic paraparesis	NA	elevated Ab42/40 in serum [PMID: 33495373]	USA	PMID: 33495373
	Ser290Cys Thr291_Ser319de	positive	46-53	EOAD, spastic paraparesis, cotton wool plaques, CAA	NA	Exon9 deletion [PMID: 11198283] Elevated Ab42/40 ratio, elevated Ab43 levels [PMID: 8938131]	Australia	PMID: 11198283
	Ser290Cys Thr291_Ser319de	positive	45-55	EOAD, spastic paraparesis, cotton wool plaques	NA	deletion of exon 9 [PMID: 34220489] Elevated Ab42/ab40 ratio [PMID: 16941492,PMID: 22505025 ]	Finland	PMID: 10720282
		positive	40s	EOAD, spastic paraparesis, motor symptoms, cotton wool plaques			Finalnd	PMID: 10854108
	Ser290_Arg377delinsTrp	positive	50s	EOAD, spasticity	NA	Deletion of exon 9-10, elevated Ab43 [PMID: 28461250]	France	PMID: 28461250
	c.869-22_869-23ins18	positive	42-47	EOAD, spasticity, cotton wool plaques	NA	deletion of exon 9, elevated Ab42/40 ratio [PMID: 16941492]	France	PMID: 16941492
	Ser290Cys;Thr291_Ser319del A>G	positive	40s	frontal variant EOAD	NA	exon9 deletion [PMID: 28749476] Elevated Ab42/40 ratio, elevated Ab43 [PMID: 8938131, PMID: 34728605]	Germany	PMID: 28749476
	Ser290Cys;Thr291_Ser319del G>A	positive	40s	EOAD, extrapyramidal signs, spastic paralysis, epilepsy, myoclonus	NA	exon9 deletion [PMID: 30279455] Elevated Ab42/40 ratio, elevated Ab43 [PMID: 8938131, PMID: 34728605]	Japan	PMID: 9452052
		positive	36-52	EOAD, spastic paraparesis, cotton wool plaques			Australia (Celtic)	PMID: 12615638
		positive	50s	EOAD			UK	PMID: 30279455
	Ser290Cys;Thr291_Ser319del G>T	positive	39-50	EOAD, spastic paraparesis, cotton wool plaques	NA	exon9 deletion [PMID: 30279455]	UK	PMID: 8742474
		positive	41-47	EOAD, spastic paraparesis, cotton wool plaques			USA	PMID: 8742474
	Thr291Pro	NA	33	EOAD, motor impairment (spastic gait), dysarthria	NA	Elevated Ab42/40 ratio [PMID: 16941492]	France	PMID: 16941492
		positive	30S	EOAD, spastic paraphlegia			Greece	PMID: 33969176
	Thr291Ala	unclear	42	Co-existed with PSEN1 Ala434Thr, EOAD, gait	0.000003978	unclear	UK (Scottish-Italian)	PMID: 27777022
	Trp294Ter	positive	13	retinitis pigmentosa, meningoencephalitis, motor impairments	NA	unclear	China	PMID: 32431660
	Pro293Leu	positive	NA	FTD	8e-06	unclear	UK	PMID: 30279455
	Lys311Arg	NA	70	LOAD	0.0001344	unclear	China	28269784
		positive	65-69	LOAD, MCI			China	PMID: 34102969
		positive	59-70	LOAD			Vietnam	PMID: 33397166
	Glu318Gly	NA	over 60	EOAD, LOAD, controls	0.01487	elevated Tau levels in CSF, but amyloid not reduced [PMID: 23990795]	Brazil, Europe	PMID: 32917274,PMID: 23990795
	Asp333Gly	positive	24-69	Dilated Cardiomyopathy, one relative had AD	0.0001046	may not impact Ab42/40 ratio [PMID: 27930341] May impact calcium signalling [PMID: 17186461]	USA (African American)	PMID: 17186461
	Arg352Cys	positive	56-62	No segregation, EOAD, behavioral impairment	0.0043	reduced Ab42 and 40, Ab42/40 not did change [PMID: 27930341, PMID: 32087291]	China	PMID: 25595498
	Arg352dup	NA	60	FTD with Parkinsonism, co-existed with a garnulin splice site mutation	0.0014	reduced Ab42, Ab40 was undetectable [PMID: 27930341]	USA	PMID: 17030535
	Thr354Ile	NA	NA	EOAD	7.953e-06	reduced Ab42/40 ratio [PMID: 27930341]	USA	PMID: 11524469
		positive	NA	EOAD, but co-existed with Ala431Glu			USA (Mexican)	PMID: 16801675
		NA	58	EOAD, psychiatric symptoms			Uruguay	PMID: 23212405
	Pro355Ser	unclear	60	frontal variant AD	5.304e-05	Pro355 may impact the formation of APP-PSEN1 hybrid [PMID: 32917274]	Italy	PMID: 31177233
		NA	NA	co-existed with APP Gly625_Ser628del			Belgium	PMID: 32917274
	Ser357Ter	NA	55	cognitive impairment and cerebral amyloid angiopathy (CAA).Co-existed with Arg377Trp	NA	unclear	Italy	PMID: 33918046
	Arg358Gln	NA	NA	EOAD	0.00004325	elevated Ab42/Ab40 ratio [PMID: 27930341]	USA	PMID: 11524469
	Ala360Thr	negative	45	EOAD	0.00003925	unclear	France	PMID: 28350801
	Leu364Pro	negative	64	EOAD	3.977e-06	unclear	Turkey	PMID: 33769986
	Ser365Ala	unclear	55	EOAD	1.591e-05	did not alter amyloid production [PMID: 27930341, PMID: 25458374]	Spain	PMID: 18667258
	Ser365Tyr	NA	NA	EOAD, co-existed with Met146Val	NA	unclear	USA	PMID: 11524469
	Gly371Cys	NA	NA	EOAD	NA	unclear	Belgium	PMID: 32917274
TM-VII and HL-VII	Arg377Trp	positive or negative	50s	EOAD	NA	May impact splicing . Reduces Ab42 levels, abrogates Ab40 production [PMID: 32917274]	Spain	PMID: 18667258
		negative	60	EOAD, behavioral impairment, seizures			Italy	PMID: 21822699
		positive	45-67	behavioral vairant EOAD			Italy	PMID: 32894632
		NA	55	cognitive impairment and cerebral amyloid angiopathy (CAA).Co-existed with Ser357Trp			Italy	PMID: 33918046
		positive	NA	EOAD			France	PMID: 22475797
	Arg377Met	positive	39-61	EOAD	NA	Arg377 may impact the gamma secretase cleavate of APP [PMID: 31762188]	UK	PMID: 12552037
	Gly378Arg	positive	50s	EOAD, language variant	NA	Gly378 may be involved in APP binding	Spain	PMID: 32317127
	Gly378Glu	positive	38-44	EOAD, cerebellar ataxia, extrapyramidal syndrome	na	Elevated Ab42/40 ratio [PMID: 18587238, PMID: 27930341]	France	PMID: 28350801
		positive	30-42	EOAD			Germany	PMID: 15776278
		positive	35-44	EOAD, behavioral disturbances			Brazil	PMID: 33226734
		positive	40s	EOAD			Japan	PMID: 18587238
		positive	NA	EOAD			China	PMID: 24928006
	Gly378Val	positive	41-49	EOAD	NA	Reduced Ab42, Ab40 underectable [PMID: 27743520]	UK	PMID: 12552037
		positive	most likely 40s	EOAD			USA (Hispanic)	PMID: 27073747
		positive	41-45	EOAD and CBS			Canada	PMID: 27743520
	Gly378fs	NA	63	EOAD	NA	reduced Ab42 Ab40, elevated Ab42/40 ratio [PMID: 24704512]	Morocco	PMID: 24704512
	Lys380Arg	positive	49	EOAD	NA	NA	China	PMID: 34389718
	Leu381Val	positive	30s	EOAD, spastic paraparesis	NA	elevated Ab42/40 ratio [PMID: 18587238] elevated Ab43 [PMID: 34728605]	Bulgaria	PMID: 19797784
		positive	late20s, 30s	EOAD, gait disturbance			Japan	PMID: 18587238
	Leu381Phe	positive	30s	Kufs disease, EOAD,ataxia. Slurred speech	NA	Leu381 may impact APP binding [PMID: 30630874]	USA	PMID: 24121961
	Gly384Ala	positive	30s	EOAD	NA	reduced short amyloids (Ab38, 40) increased long amyloids (Ab42, 43) [PMID: 34728605]	Belgum	PMID: 1985297
		positive	31-37	EOAD			Japan	PMID: 1985297
	Phe386Ile	positive	45-60	EOAD, epilepsy	NA	NA	China	PMID: 27816212
	Phe386Ser	positive	36-58	EOAD, seizures	NA	Elevated Ab42/40 ratio [PMID: 16941492]	France	PMID: 27466472, PMID: 16033913
	Phe386Leu	positive	40-52	EOAD	NA	NA	Japan	PMID: 16941492
		positive	38-57	EOAD			South Asia	PMID: 34901437
	Phe388Ser	positive	20s	EOAD, spastic paraparesis	NA	May impact c-terminal binding of APP	El Salvador	https://www.alzforum.org/papers/p1-123-very-young-onset-autosomal-dominant-alzheimers-disease-spastic-paraparesis-due-novel
	Phe388Leu	positive	41-45	EOAD, psychological and verbal dysfunctions	NA	Elevated Ab42 levels and Ab42/40 ratio [PMID: 27836335] Phe388 may impact the C-teminal amyloid bidnign	China	PMID: 27836335
	Tyr389His	positive	40s	behavioral variant EOAD	NA	NA	Korea	PMID: 31217084
		positive	39	EOAD, parkinsonism			Korea	PMID: 31217084
	Tyr389Ser	positive	50	behavioral variant EOAD, Parkinsonism	NA	NA	Korea	PMID: 32103039
	Ser390Asn	positive	55-65	EOAD, bahvioral variant	NA	NA	France	PMID: 26242991
	Ser390Ile	positive	NA	EOAD	NA	Elevated Ab42/Ab40 ratio [PMID: 27930341]	France	PMID: 10441572
	Val391Phe	positive	42-45	EOAD	NA	Elevated Ab42/Ab40 ratio [PMID: 27930341]	France	PMID: 27930341
		positive	44-55	EOAD			France	PMID: 27930341
	Val391Gly	positive	20s	EOAD , Parkinsonsim	NA	NA	China	PMID: 28131463
	Leu392Val	positive	NA	EOAD	NA	Elevated Ab42/Ab40 ratio [PMID: 27930341] May impact Notch signalling [PMID: 18587238]	USA (Italy)	PMID: 7651536
		positive	39-52	EOAD, personality changes Parkinsonsims			France	PMID: 10441572, PMID: 10441572
		positive	39	EOAD			Japan	PMID: 18587238
		positive	40s	EOAD			Spain	PMID: 22906081
		positive	40s	EOAD, behavioral changes			China	PMID: 22906081
	Leu392Pro	positive	30s	EOAD, bipolar symptims	NA	Leu392 may impact intermolecular interactions	Italy	PMID: 11094128
	Val393Phe	NA	64	EOAD	NA	NA	UK	PMID: 30279455
	Gly394Val	positive	NA	EOAD	NA	Ab42 reduced Ab40 undetectable [PMID: 27930341] autoproteolysis may be abrogated [PMID: 18525293]	USA	PMID: 11524469
		NA	45	EOAD			China	PMID: 11524469
	Ala396Thr	positive	35-56	behavioral variant EOAD	NA	Elevated Ab42 and 40, but not their ratio [PMID: 30021643] Ab42 reduced Ab40 undetectable [PMID: 27930341]	Turkey (Bulgaria)	PMID: 22503161
		positive	50-57	EOAD			USA	PMID: 30021643
		NA	56	EOAD			USA	PMID: 31165862
	Asn405Ser	negative	48	EOAD, spaticity	NA	reduced Ab42/40 ratio [PMID: 27930341]	Japan	PMID: 10644793
	Ile408Thr	positive	70s	AD	3.977e-06	NA	Italy	PMID: 26549787
	Ala409Thr	negative	58	EOAD	NA	Elevated Ab42/40 ratio, elevated Ab43 levels [PMID: 34728605]	Italy	PMID: 10533070
	Cys410Tyr	positive	48-56	EOAD	NA	Elevated Ab42 levels and Ab42/40 ratio [PMID: 9065468,PMID: 10327206 ]	Canada ( Ashkenazi Jew)	PMID: 7596406
		positive	40-60	EOAD, epilepsy			France	PMID: 10441572, PMID: 27466472
		positive	49	EOAD			UK	PMID: 27466472
	Val412Ile	positive	30-62	FTD	1.32e-05	Reduced Ab42, Ab40 underectable [PMID: 27930341]	Italy	PMID: 18314228
	Ile416Thr	positive	40s-50s	EOAD	NA	NA	Colombia (African origin?)	PMID: 30745123
	Gly417Ser	probably positive	20s	EOAD, Parkinsonism, spastic paraphlegia	NA	NA	Japan	PMID: 30755281
	Gly417Ala	negative	34	EOAD, Parkinsonim	NA	NA	Korea	PMID: 30180983
	Leu418Trp	positive	18	EOAD, personality changes, tremor, bradykinesia	NA	Variant may disrupt APOE secretion by PSEN1 [PMID: 34987110]	Japan	PMID: 29571857
	Leu418Phe	positive	NA	EOAD	NA	reduced Ab42 and 40, elevated Ab42/40 ratio[PMID: 27930341]	USA	PMID: 11524469
		NA	33	EOAD			USA	PMID: 16533963
		negative	33	EOAD			France	PMID: 28350801
	Leu420Arg	positive	30s	EOAD, seizure, cotton wool plaques	NA	Reduced Ab40, elevated Ab42/40 ratio [PMID: 27930341] Variant may disrupt APOE secretion by PSEN1 [PMID: 34987110]	USA	PMID: 17645236
		positive	30s-40s	EOAD, Parkinsonism, cotton wool plaques			Japan	PMID: 22882713, PMID: 34987110
	Leu424Val	negative	30s	EOAD, initial anorexia, personality changes, myoclonus, seizures	NA	Elevated Ab42, 40 levels, elevated Ab42/40 ratio [PMID: 27930341]	Spain	PMID: 19001354
		positive	30s	EOAD, behavioral and speech impairment, parkinosnism			Bulgaria	PMID: 31920735
	Leu424Phe	positive	50s	EOAD, behaviroal changes, epiliepsy	NA	NA	Bulgaria	https://www.alzforum.org/papers/novel-psen1-gene-mutation-large-bulgarian-pedigree-alzheimers-disease-and-atypical-phenotype
	Leu424His	positive	38-42	EOAD	NA	NA	France	PMID: 16033913
		NA	37	atypical EOAD, DLB and FTD-like phenotypes			Poland	PMID: 16546171
	Leu424Pro	unclear	30s-40s	EOAD	NA	NA	Turkey	PMID: 31296348
	Leu424Arg	positive	30-35	EOAD, language impairment, myolconic jerks	NA	NA	Poland	PMID: 15094846
		positive	30s	EOAD, behaviroal and motor impairment			Poland	PMID: 24906965
		negative	38	EOAD, spastic paraparesis, CJD-like phenotypes			Netherlands	PMID: 19494431
	Ala426Pro	positive	35-51	EOAD	NA	reduced Ab42, 40 levels, may not affect Ab42/40 ratio [PMID: 27930341]	Scottish-Irish	PMID: 9521423
		positive	57	EOAD			USA	PMID: 23990795
	Ala431Glu	positive	40s	EOAD,gait disturbance, Parkinsonism, language impairment, seizure, behavioral disturbance	NA	Elevated Ab42/40 ratio [PMID: 27930341] Ala431 may impact APP cleavage [PMID: 30630874]	Mexico	PMID: 16628450
		NA	33	learning difficulties, EOAD, sleep dysturbances, homozygous mutation			USA	PMID: 30716424
	Ala431Val	positive	47	EOAD	NA	Ala431 may impact APP cleavage [PMID: 30630874]	Japan	PMID: 30630874
TM-IX and CTF	Pro433Ser	NA	43	EOAD	NA	Pro433 impact APP binding [PMID: 31235249], and gamma secretase cleavage[PMID: 30630874] Elevated Ab42/40 ratio	UK	PMID: 30279455
		positive	30s	EOAD, language impairment, depression			China	PMID: 31235249
	Ala434Thr	positive	50	EOAD, initially schizophrenia	NA	Ala434 impact APP binding [PMID: 31235249], and gamma secretase cleavage[PMID: 30630874]	China	PMID: 24650794
		positive	NA	EOAD			UK	PMID: 27777022
		NA	43	Parkinsonism, dementia			Korea	PMID: 31322578
	Ala434Cys	positive	29-35	Depression, EOAD, myoclonus, aphasia, seizures	NA	Ala434 impact APP binding [PMID: 31235249], and gamma secretase cleavage[PMID: 30630874] Elevated Ab42/40 ratio	USA	PMID: 11030797
	Leu435Phe	NA	NA	EOAD	NA	Leu435 impact APP binding [PMID: 31235249] Elevated Ab43 production [PMID: 32388561]	USA	PMID: 11524469
		positive	47	EOAD, motor symptoms			USA	PMID: 20460383
	Pro436Ser	positive	44-50	EOAD	NA	Elevated Ab42/40 ratio [PMID: 32388561]	UK	PMID: 32388561
	Pro436Gln	NA	late 20s	depression, EOAD, gait dysfunctions	NA	NA	Australia	PMID: 32388561
		negative	42	EOAD, spastic paraparesis (mosaicism)			UK	PMID: 15115757
		negative	20s	spasticity, visual agnosia			Spain	PMID: 15115757
	Ile437Val	negative	57	EOAD	0.0001592	Elevated Ab42/40 ratio [PMID: 27930341]	France	PMID: 26242991
	Ile439Val	NA	under 30	EOAD, co-existed with Ile413Thr	NA	Did not change Ab42/40 ratio [PMID: 27930341]	USA	PMID: 11524469
	Ile439Ser	positive	50s	EOAD, personality changes	NA	NA	Spain	PMID: 20157243
	Thr440del	positive	40s	EOAD, DLB-like symptims, Parkinsonsims	NA	reduced Ab42, abolished Ab40, reduced PSEN1 endoproteolysis [PMID: 27930341]	Japan	PMID: 15732120
	Met457Val	positive	66	AD, behavioral changes	NA	NA	China	PMID: 34389718
